# Supplementary material for: High Catalytic Efficiency of a Nanosized Copper-Based Catalyst for Automotives: A Physicochemical Characterization
Source: Molecules. 2022 Oct 31;27(21):7402. doi: 10.3390/molecules27217402 (PMC9657973; doi:10.3390/molecules27217402)
Supplement: Supplementary file 1 [file molecules-27-07402-s001.zip]

Archive with 1 entries (1 files):
- molecules-1973485-supplementary.pdf
